# Supplementary material for: Effects of Trimethylamine N-Oxide in Improving Exercise Performance in Mice: A 1H-NMR-Based Metabolomic Analysis Approach
Source: Molecules. 2024 Aug 30;29(17):4128. doi: 10.3390/molecules29174128 (PMC11397221; doi:10.3390/molecules29174128)
Supplement: Supplementary file 1 [file molecules-29-04128-s001.zip]

Archive with 1 entries (1 files):
- molecules-3137046-supplementary.pdf
